# Supplementary material for: Constitutive or Induced HIF-2 Addiction is Involved in Resistance to Anti-EGFR Treatment and Radiation Therapy in HNSCC
Source: Cancers (Basel). 2019 Oct 21;11(10):1607. doi: 10.3390/cancers11101607 (PMC6827016; doi:10.3390/cancers11101607)
Supplement: Supplementary file 1 [file cancers-11-01607-s001.zip]

Archive with 2 entries (2 files):
- Supplementary Materials.docx
- Western blots-Original pictures.pdf
